# Supplementary material for: When to stop: Understanding the landscape of extreme-duration cardiopulmonary resuscitation practices among pediatricians in Sudan
Source: PLoS One. 2025 Aug 1;20(8):e0328704. doi: 10.1371/journal.pone.0328704 (PMC12316234; doi:10.1371/journal.pone.0328704)
Supplement: S2 File — (XLSX) [file pone.0328704.s002.xlsx]

## Sheet: Sheet1
	Does the hospital (in Sudan) where you mostly work have a mechanical ventilator available for patient care? (Note: CPAP machines are not considered mechanical ventilators. Answer "No" if only CPAP is available)	How long was the longest CPR (or bag and mask ventilation) session you or your unit have been involved in with a pediatric patient, excluding neonates. ماهي مدة اطول جلسة إنعاش قلبي رئوي (أو تهوية بالحقيبة والقناع فقط) شاركت فيها أنت أو وحدتك مع مريض من الأطفال، باستثناء حديثي الولادة	In your experience, how many times did you encounter situations where cardiopulmonary resuscitation (or bag and mask ventilation alone) was continued for more than 30 minutes in a child you or your unit care for (excluding neonates)? من خلال خبرتك، كم مرة واجهت حالات استمر فيها الإنعاش القلبي الرئوي (أو التهوية بالحقيبة والقناع فقط) لأكثر من 30 دقيقة لدى طفل تعتني به أنت أو وحدتك (باستثناء الأطفا…	In your experiance, how many times did you encounter situations where cardiopulmonary resuscitation (or bag and mask ventilation alone) was continued for more than 2 hours in a child you or your unit care for (excluding neonates)? من خلال خبرتك، كم مرة واجهت حالات استمر فيها الإنعاش القلبي الرئوي (أو التهوية بالحقيبة والقناع فقط) لأكثر من ساعتين لدى طفل تعتني به أنت أو وحدتك (باستثناء الأطفال حدي…	Can you recall any instances in your experience where a pediatric patient who received CPR for more than 2 hours survived to hospital discharge? (excluding neonates) هل يمكنك تذكر أي حالات في خبرتك تمكن فيها مريض من الأطفال تلقى الإنعاش القلبي الرئوي لأكثر من ساعتين من النجاة حتى خروجه من المستشفى؟ (لا يشمل هذا السؤال حديثي الولادة)	In your experiance, how many times did you encounter situations where cardiopulmonary resuscitation (or bag and mask ventilation alone) was continued for more than 12 hours in a child you or your unit care for (excluding neonates)? من خلال خبرتك، كم مرة واجهت حالات استمر فيها الإنعاش القلبي الرئوي (أو التهوية بالحقيبة والقناع فقط) لأكثر من 12 ساعة لدى طفل تعتني به أنت أو وحدتك (باستثناء الأطفال ح…	Can you recall any instances in your experience where a pediatric patient who received CPR for more than 12 hours survived to hospital discharge? (excluding neonates) هل يمكنك تذكر أي حالات في تجربتك تمكن فيها مريض من الأطفال تلقى الإنعاش القلبي الرئوي لأكثر من 12 ساعة من النجاة حتى خروجه من المستشفى؟ (لا يشمل هذا السؤال حديثي الولادة)	When CPR or bag and mask ventilation of > 2 hours is performed on a pediatric patient in your hospital, who typically conducts the CPR? [Nursing staff]	When CPR or bag and mask ventilation of > 2 hours is performed on a pediatric patient in your hospital, who typically conducts the CPR? [House officers (interns)]	When CPR or bag and mask ventilation of > 2 hours is performed on a pediatric patient in your hospital, who typically conducts the CPR? [Medical officers]	When CPR or bag and mask ventilation of > 2 hours is performed on a pediatric patient in your hospital, who typically conducts the CPR? [Registrars (residents)]	When CPR or bag and mask ventilation of > 2 hours is performed on a pediatric patient in your hospital, who typically conducts the CPR? [Specialists/consultants]	In your own practice: In cases of prolonged CPR of more than 2 hours, what is the single most important factor you consider when deciding to stop resuscitation efforts in pediatric patients with respiratory arrest and preserved heartbeat or pulse? (excluding neonates)	In your experience, what are the biggest challenges or barriers to stopping CPR in pediatric patients with prolonged respiratory arrest and preserved heartbeat or pulse? (excluding neonates) [Lack of clear protocols for termination of CPR in prolonged respiratory arrest cases]	In your experience, what are the biggest challenges or barriers to stopping CPR in pediatric patients with prolonged respiratory arrest and preserved heartbeat or pulse? (excluding neonates) [Ethical considerations: Concerns about the ethical implications of stopping CPR]	In your experience, what are the biggest challenges or barriers to stopping CPR in pediatric patients with prolonged respiratory arrest and preserved heartbeat or pulse? (excluding neonates) [Fear of legal consequences if CPR is stopped too early]	In your experience, what are the biggest challenges or barriers to stopping CPR in pediatric patients with prolonged respiratory arrest and preserved heartbeat or pulse? (excluding neonates) [Uncertainty about the patient's potential for recovery after prolonged respiratory arrest]	In your experience, what are the biggest challenges or barriers to stopping CPR in pediatric patients with prolonged respiratory arrest and preserved heartbeat or pulse? (excluding neonates) [Insufficient communication or support from consultants or specialists]	In your experience, what are the biggest challenges or barriers to stopping CPR in pediatric patients with prolonged respiratory arrest and preserved heartbeat or pulse? (excluding neonates) [Others]	If you answered "others" to the above question, please specify	Please share any comments, insights, or experiences you have regarding the prolonged CPR in pediatric patients with respiratory arrest and preserved pulse or heartbeat. This could include your thoughts on decision-making processes, ethical considerations, impacts on the healthcare team, or any other aspect you find significant. You can answer in English or Arabic. يرجى مشاركة أي تعليقات أو أفكار …
	Yes	12 to 14 hours	31	11	Yes	6	Yes			Rarely	Often	Sometimes	Brain death signs (despite present heartbeat or pulse)	Yes	No	No	Yes	No	Yes		لا توجد
	No	12 to 14 hours	3	4	No	4	No	Rarely	Sometimes	Sometimes	Sometimes	Rarely	Disappearnace of heartbeat and/or pulse	Yes	Yes	No	No	No	No		شكرا
	Yes	5 to 6 hours	10	8	Yes	1	No		Rarely	Rarely	Rarely	Rarely	Brain death signs (despite present heartbeat or pulse)	No	Yes	No	No	No	No		Sometimes there is a problem with providing suitable even bag and mask for respiratory support and availability of PICU beds.
	No	48 to 72 hours	20	5	No	2	No		Often				Brain death signs (despite present heartbeat or pulse)	Yes	Yes	Yes	Yes	Yes	No		.
	No	22 to 24 hours	10	8	No	2	No	Sometimes	Often	Rarely	Often	Rarely	Brain death signs (despite present heartbeat or pulse)	Yes	Yes	Yes	Yes	No	No		هذا الاستبيان مهم للغاية . ومن وجهة نظري من اهم الاسباب التي تؤدي الى الانعاش المطول. هو غياب برتوكول واضح فيما يخص متى يتم ايقاف الانعاش القلبي الرئوي المطول.
	No	24 to 26 hours	1	1	No	1	No		Sometimes	Sometimes	Often		Disappearnace of heartbeat and/or pulse	Yes	Yes	No	Yes	No	No		In Sudan we don't have clear guidelines or protocols when to stop prolonged CPR although we can face such cases with no mechanical ventilation facilities decisions usually individuals and depend on acting team and situations staff exhaustion can be one of causes to end such prolonged CPR, ethical consideration is of the most causes to continue such events
	No	2 to 3 hours	2	1	No	0	No	Never	Sometimes	Sometimes	Sometimes	Rarely	Disappearnace of heartbeat and/or pulse	Yes	Yes	Yes	Yes	No	No		This is one of the most difficult clinical decisions. Both clinical staff and care givers should share in the decision-making.
	No	40 to 42 hours	5	5	No	5	No				Often		Duration of the CPR effort without return of spontatnious breathing	Yes	Yes	Yes	No	No	No		Making clear protocol Legal saff in any hospital to share the disiscion Call system to include the spacialists in the such care
	No	22 to 24 hours	12	2	No	1	No		Often		Often		Brain death signs (despite present heartbeat or pulse)	Yes	No	No	No	No	Yes		PICU MUST BE AVILABLE AT ANY HOPITAL WITH STAFF TRAINIG
	No	22 to 24 hours	20	5	Yes	0	Yes	Rarely	Rarely	Rarely	Rarely	Rarely	Disappearnace of heartbeat and/or pulse	No	No	Yes	Yes	Yes	No		Training of all medical staff- all levels
	Yes	12 to 14 hours	31	26	No	21	No				Never		Duration of the CPR effort without return of spontatnious breathing	Yes	Yes	Yes	Yes	No	No		Difficult to decide when to stop CPR
	No	2 to 3 hours	31	5	No	0	No	Rarely	Rarely	Rarely	Rarely	Rarely	Disappearnace of heartbeat and/or pulse	Yes	Yes	Yes	No	No	No		التركيز على تخصص العنايه المكثفه للأطفال
	No	2 to 3 hours	2	1	No	0	No	Rarely	Sometimes	Often	Often	Rarely	Disappearnace of heartbeat and/or pulse	Yes	Yes	Yes	Yes	No	No		لا توجد
	No	30 minutes to 1 hour	1	0	No	0	No	Rarely	Rarely	Rarely	Rarely	Never	Disappearnace of heartbeat and/or pulse	Yes	Yes	Yes	Yes	Yes	No		Let them lay in peace
	No	12 to 14 hours	20	10	No	2	No	Sometimes	Often	Often	Sometimes	Never	Duration of the CPR effort without return of spontatnious breathing	Yes	Yes	Yes	No	No	No		The decision making process should be based according to individual cases depending on each patient prognostic factors, for example if I have a syndromic patient or cerebral palsy or any congenital malformation the decision to stop resuscitation will be easier than a previously well patient
	No	6 to 8 hours	6	6	No	1	No	Never	Often	Rarely	Often	Never	Brain death signs (despite present heartbeat or pulse)	Yes	No	No	No	No	No		We used to continue CPR awaiting bed availability in a tertiary care unit or PICU
	No	48 to 72 hours	5	5	No	2	No	Never	Often		Often	Rarely	Disappearnace of heartbeat and/or pulse	Yes	Yes	No	Yes	Yes	No		All
	No	2 to 3 hours	5	3	No	0	No	Rarely	Often	Often	Sometimes	Never	Disappearnace of heartbeat and/or pulse	No	Yes	Yes	Yes	No	No		نقص الكوادر الطبية للقيام بالانعاش و تغطية بقية العمل
	No	18 to 20 hours	6	4	No	2	No	Rarely	Often	Often	Often	Never	Disappearnace of heartbeat and/or pulse	Yes	Yes	No	Yes	Yes	No		اعتقد انه يوجد عدة أسباب مثلا عدم وجود بروتوكول واضح في هذه الحالات ، و اعتقد انه يجب اخذ رأي او فتوى من أهل العلم والدين لأنه في حالات كثيره يكون هذا هاجس اساسي في قرار وقف الإنعاش
	Yes	2 to 3 hours	10	4	No	0	No		Often	Sometimes	Sometimes	Rarely	Disappearnace of heartbeat and/or pulse	No	No	No	Yes	Yes	No		Lack of resources is one of the barrier to continue CPR as finding emergency trolly with ambulance, adrenaline ,I.v lines .Well trained team.
	No	14 to 16 hours	10	3	Yes	2	Yes	Often	Often	Often	Often	Sometimes	Disappearnace of heartbeat and/or pulse	Yes	Yes	Yes	Yes	No	No		It would be be helpfull if there is a protocol with clear guideline about for how long we should continue on cpr for auch patients and when to stope.
	No	12 to 14 hours	5	5	Yes	1	Yes	Often	Often	Often	Often	Often	Disappearnace of heartbeat and/or pulse	Yes	Yes	No	Yes	No	No		MUST be protected from law and religious responsibility
	No	8 to 10 hours	18	4	No	0	No	Rarely	Often	Sometimes	Sometimes	Rarely	Brain death signs (despite present heartbeat or pulse)	Yes	Yes	Yes	Yes	Yes	No		موضوع عمل بروتوكول واضح مهم جدا
	Yes	22 to 24 hours	4	2	No	1	No		Often				Disappearnace of heartbeat and/or pulse	Yes	Yes	No	Yes	Yes	No		More training
	Yes	12 to 14 hours	3	1	No	1	No	Never	Rarely		Rarely	Never	Disappearnace of heartbeat and/or pulse	Yes	Yes	Yes	Yes	No	Yes	Possibility to find ventilator for the patient	Clear guidelines are very important in tgis situation
	Yes	8 to 10 hours	6	6	No	2	No	Never	Sometimes	Sometimes	Often	Never	Duration of the CPR effort without return of spontatnious breathing	Yes	Yes	No	Yes	Yes	No	decrease experience of the residents and soft heart	juniors need clear teaching and guidance that they can prolong the resuscitation if they looking for ventilator. once there is no hope to find ventilator they should stop bagging.
	No	10 to 12 hours	10	10	No	4	No	Sometimes	Sometimes	Often	Often	Sometimes	Duration of the CPR effort without return of spontatnious breathing	No	No	No	Yes	No	Yes	Lack of mechanical ventilation and ICU services in most pediatric hospitals	Any pediatric hospital should have PICU.,mechanical Ventilation.. Clear CPR and DNR policy.
	Yes	2 to 3 hours	5	2	No	0	No		Sometimes	Never	Sometimes		Brain death signs (despite present heartbeat or pulse)	Yes	Yes	No	No	No	No		يجب وجود بروتوكول واضح بخصوص إستمرارية الانعاش القلبي الرئوي في حالة عدم وجود جهاز تنفس صناعي
	Yes	3 to 4 hours	31	26	Yes	0	No	Rarely	Often	Often	Often	Rarely	Disappearnace of heartbeat and/or pulse	Yes	No	No	Yes	No	No		In my opinion if there was an official guidelines from the Ministry of health that are liaised with Islamic affairs authorities, the decision for prolonged CPR continuation will change
	No	28 to 30 hours	6	5	No	4	No	Never	Often	Never	Sometimes	Never		Yes	Yes	Yes	Yes	No	No		اتخاذ بروتكول واضح في شأن هذه الحالات دينيا وطبيا
	No	30 minutes to 1 hour	1	0	No	0	No	Sometimes	Sometimes	Sometimes	Sometimes	Rarely		Yes	Yes	No	Yes	No	No		In my opinion to stopped cpr is dependent on the outcome of patients illness and its prognosis in the future. .
	No	30 minutes to 1 hour	3	0	No	0	No	Sometimes	Often	Often	Often	Rarely	Pupil size and reaction (despite present heartbeat or pulse)	No	Yes	Yes	No	No	No		There are alot os survices not available on our hospital for CPR
	No	5 to 6 hours	6	6	No	2	No	Sometimes	Often	Often	Often	Rarely	Brain death signs (despite present heartbeat or pulse)	Yes	Yes	Yes	Yes	No	No		We hope to sign clearly protocol for this issue
	No	Less than 30 minutes	0	0	No	0	No	Never	Often	Often	Often	Sometimes	Disappearnace of heartbeat and/or pulse	Yes	Yes	No	No	No	No		we need to have a clear protocols
	Yes	46 to 48 hours	17	10	Yes	1	No	Often	Often			Never	Brain death signs (despite present heartbeat or pulse)	No	Yes	No	Yes	No	No		المشكلة الأكبر الآن هي نقصان الأكسجين مما يجعل الإنعاش الرئوي ابتداءا غير فعال....ويقفدنا الكثير جدا من المرضى تدريب الكوادر الطبية على الإنعاش الرئوي،
	No	3 to 4 hours	3	2	No	0	No	Often	Often		Often		Duration of the CPR effort without return of spontatnious breathing	Yes	No	No	Yes	No	No		Availability of mechanical ventilator is a big challenge
	No	8 to 10 hours	4	3	No	1	No	Rarely	Rarely	Rarely	Often	Never	Parent/caregiver wishes to stop resuscitation	Yes	Yes	No	Yes	Yes	No		توفير فُرق متخصصه للانعاش في كل المستشفيات )rapid response team ) الحكوميه على وجه الخصوص + توفير الادوية المنقذه للحياه في كل عنبر + توفير جهاز تنفسي صناعي على الاقل في كل طابق
	No	More than 48 hours	5	1	No	1	No		Often		Often		Pupil size and reaction plus disappearance of heartbeats and pulse	Yes	Yes	Yes	Yes	Yes	No		Due to low facility in our health care Centre, we decided as a team if there no response after 2 hours from CPR with brain death signs despite present of heart beat or not we would stop the CPR and put patient on oxygen ( we know it isn’t ethical but most of hospitals doesn’t have mechanical ventilation
	No	2 to 3 hours	2	1	Yes	0	No		Often	Often	Often		Or duration of the CPR effort without return of spontaneously breathing	Yes	Yes	Yes	Yes	Yes	No		Protocol of CPR
	No	12 to 14 hours	20	7	No	5	No	Often	Often	Sometimes	Often	Rarely	Disappearnace of heartbeat and/or pulse	No	Yes	No	Yes	No	No	Parent wish	من غير وجود جهاز داعم للتنفس مع استمرار مده طويله من عدم تنفس يبقى ف صعوبه لنجاح الانعاش
	No	10 to 12 hours	20	20	No	15	No				Never		Brain death signs (despite present heartbeat or pulse)	Yes	Yes	Yes	Yes	No	No		During my experience there's no recovery and the need for mechanichal ventilator whiches not available is adding more tothe decrease penifit of cpr
	No	30 minutes to 1 hour	1	0	No	0	No	Rarely	Often	Sometimes	Often	Never	Brain death signs (despite present heartbeat or pulse)	Yes	Yes	Yes	Yes	No	No		.
	No	12 to 14 hours	4	5	Yes	4	Yes	Sometimes	Often	Often	Often	Sometimes	Disappearnace of heartbeat and/or pulse	Yes	Yes	No	Yes	Yes	No		يجب على كل طبيب تعلم ال PALS
	No	46 to 48 hours	5	4	Yes	1	Yes	Rarely	Often	Sometimes	Often	Never	Consultant's or specialist decision	Yes	Yes	No	No	Yes	No		to provide hospitals è equipment for pAls and mechanical ventilators, enhance issuing protocols and training for personnel.
	No	12 to 14 hours	4	3	No	1	No	Rarely	Often	Often	Often	Rarely	Duration of the CPR effort without return of spontatnious breathing	Yes	Yes	Yes	Yes	Yes	Yes		وضع بروتوكول واضح
	No	1 hour to 2 hours	2	0	No	0	No	Never	Often	Often	Often	Sometimes	Brain death signs (despite present heartbeat or pulse)	No	No	No	Yes	No	Yes	The usual unavailability of a mechanical ventillator machine.	I think that the inadequate pulse and breathing delivery within the 1st 20 to 30 mins of cardiac arrest are the most prognostic factors to the patients outcome. My advice is to make sure that all healthcare providers are able to deliver efficient CPR.
	No	More than 48 hours	12	10	No	2	No	Rarely	Rarely	Sometimes	Often	Sometimes	Brain death signs (despite present heartbeat or pulse)	No	Yes	Yes	No	No	No		دور الاب والام في ايقاف التنفس الصناعي .
	No	5 to 6 hours	5	2	No	1	No	Never	Rarely	Rarely	Rarely	Never	Duration of the CPR effort without return of spontatnious breathing	No	No	Yes	Yes	Yes	No		محتاجين الاستشاري يشارك القرار في اتخاذ ايقاف الانعاش الرئوي القلبي للاطمئنان انك ماجحفت في حق العيان وتكون هناك شجاعه تامه في اتخاذ تلقرار
	No	44 to 46 hours	20	20	Yes	15	No	Sometimes	Sometimes	Sometimes	Sometimes	Never	Duration of the CPR effort without return of spontatnious breathing	Yes	Yes	Yes	Yes	Yes	No		الامكانيات الاصلا ماف ف السودان بما ف ذلك الفنتليتر و ال cpap مفروض يكون ف بروتكول واضح نمشي عليه انو ناخد فترة زمنيه كده و حتى لو ف نبض نوقف .. البوصات يتكلمو مع الاهل و يوروهم . لانو حرفيا كنا بنكون واقفين ف عيان arrested من غير فنتليتر اليوم كلو و باقي العيانين يضيعو
	No	6 to 8 hours	5	5	No	0	No	Never	Often	Rarely	Sometimes	Never	Disappearnace of heartbeat and/or pulse	Yes	Yes	Yes	Yes	Yes	No		Consultants are rarely decisive about stopping CPR
	No	8 to 10 hours	10	7	No	0	No	Rarely	Often	Sometimes	Often	Rarely	Brain death signs (despite present heartbeat or pulse)	Yes	No	Yes	No	Yes	No		Lack of training of CPR provider is one of the uneffictive CPR. No clear guidelines regarding when to stop CPR
	Yes	12 to 14 hours	25	20	No	2	No	Sometimes	Often	Rarely	Sometimes	Rarely	Brain death signs (despite present heartbeat or pulse)	Yes	No	No	No	No	No		No practical benefit of prolonged CPR beyond 30minuts if there’s no respiratory support facilities and ICU access, good protocol should be available to make decision of stoping CPR to face any ethical or legal consequences.
	No	2 to 3 hours	5	6	No	0	No	Rarely	Sometimes	Often	Often	Often	Duration of the CPR effort without return of spontatnious breathing	Yes	Yes	Yes	Yes	Yes	Yes		.وضع بروتوكول معروف لمثل هذ٥الحالات.
	No	12 to 14 hours	2	6	Yes	2	Yes	Often	Often	Often	Often	Rarely	Disappearnace of heartbeat and/or pulse	Yes	Yes	Yes	No	Yes	No		We want a clear and detailed protocol for such cases, and direct contact numbers with pediatric emergency specialists that will be available 24 hours a day to respond in complex cases, and also trained CPR teams in every hospital available on every duty.
	No	2 to 3 hours	3	3	No	0	No		Often	Sometimes	Often		Disappearnace of heartbeat and/or pulse	Yes	Yes	Yes	No	No	No		We need to improve our hospital and staff about the important of cpr in pediatrics patients in most hospitals in sudan
	No	5 to 6 hours	4	1	No	0	No	Never	Rarely	Never	Rarely	Never	Disappearnace of heartbeat and/or pulse	Yes	Yes	Yes	Yes	Yes	No		أخلاقيآ و عاطفيا لا تستطيع ايقاف الانعاش القلبي الرئوي و قلب المريض ما زال ينبض احساس الذنب بانك لو واصلت عملية الانعاش لكان من الممكن ان يعود للحياة و لا تكون سببا في فقدان أم لطفلها
	No	2 to 3 hours	7	2	No	0	No	Sometimes	Often	Often	Often	Rarely	Brain death signs (despite present heartbeat or pulse)	Yes	Yes	Yes	Yes	Yes	No		Mechanical ventilator very important , so will be available in any hospital
	No	12 to 14 hours	20	15	No	2	No		Sometimes	Often	Often	Never	Consultant's or specialist decision	Yes	No	Yes	No	Yes	No		بالنسبة لي لا فائدة من الإنعاش القلبي الرئوي المطول للاطفال وفيه إجهاد للطاقم الطبي خاصة أن انتهائه يعتمد علي قرار الاخصائي الذي يرفض عادة حتي فتنة تفوق ال ١٢ ساعة خوفا من المشاكل القانونية
	Yes	2 to 3 hours	0	1	Yes	0	No	Never	Never	Never	Rarely	Rarely	Disappearnace of heartbeat and/or pulse	Yes	Yes	Yes	No	No	No		But aclear protocol of CPR
	No	6 to 8 hours	2	2	No	0	No	Sometimes	Often	Sometimes	Often	Rarely	Pupil not reacte,absent heart beat,abset gag reflex, absent corneal reflex	Yes	Yes	No	No	No	No		الاكثار من كورسات CPR قبل الروتيشن وخلاله
	No	30 minutes to 1 hour	2	0	Yes	0	Yes		Often	Often	Often	Sometimes	Disappearnace of heartbeat and/or pulse	No	Yes	Yes	No	No	No		نتعلم عمل team wark كويس
	No	2 to 3 hours	3	1	No	0	No	Sometimes	Sometimes	Sometimes	Often	Rarely	Disappearnace of heartbeat and/or pulse	Yes	Yes	Yes	No	No	No		Must provide machines and facilities
	Yes	30 minutes to 1 hour	3	0	No	0	No	Sometimes	Sometimes	Often	Sometimes	Never	Disappearnace of heartbeat and/or pulse	Yes	Yes	No	No	No	No		They should be team available for the CPR
	No	30 minutes to 1 hour	1	0	No	0	No	Rarely	Sometimes	Often	Often	Rarely	Brain death signs (despite present heartbeat or pulse)	Yes	Yes	No	Yes	Yes	No		لا توجد
	No	30 minutes to 1 hour	3	0	No	0	No						Disappearnace of heartbeat and/or pulse	No	Yes	No	Yes	No	No		Availability of MV machines and training of staff
	No	12 to 14 hours	25	3	No	1	No	Rarely	Sometimes	Sometimes	Often	Sometimes	Brain death signs (despite present heartbeat or pulse)	Yes	Yes	Yes	Yes	No	No		The hospitals that does not contain mechanical ventilator , make the act of cpr less valuable and usless espcially the prolonged cpr ,
	Yes	2 to 3 hours	2	1	No	0	No	Sometimes	Sometimes	Sometimes	Often	Rarely	Consultant's or specialist decision	Yes	Yes	No	No	No	No		وضع برتوكول واضح لتلك الحالات بأخد الاعتبار إمكانيات المستشفيات السودانيه في حاله توفر اجهزه تنفس اصطناعي بعد الانعاش القلبي الرئوي و في حاله عدم توفرها ومراعاه مع عدد الاصطفاف الموجود في المستشفي وسعه المستشفي
	No	2 to 3 hours	1	1	No	0	No	Rarely	Often	Sometimes	Often	Never	Consultant's or specialist decision	Yes	Yes	No	Yes	Yes	No		If every hospital prepared with MV devices this will make the outcome of CPR more favorable
	No	12 to 14 hours	5	2	No	2	No	Rarely	Sometimes	Often	Sometimes	Never	Disappearnace of heartbeat and/or pulse	Yes	Yes	Yes	No	Yes	No		Treat rapidly and work in group
	No	> 72 hours	25	20	Yes	15	Yes	Never	Often	Often	Often	Often	Duration of the CPR effort without return of spontatnious breathing	Yes	Yes	Yes	Yes	Yes	Yes	Cardic beat without respiratory effort & vis versa	Set a policy when to stop cpr
	No	1 hour to 2 hours	3	0	No	0	No		Often				Disappearnace of heartbeat and/or pulse	Yes	Yes	Yes	No	Yes	No		YOU have to make protocol about CPR
	No	4 to 5 hours	4	5	No	0	No	Rarely	Often	Often	Often	Never	Brain death signs (despite present heartbeat or pulse)	Yes	Yes	Yes	No	No	No		We have no clear Protocol about stopping CPR
	No	30 minutes to 1 hour	3	0	No	0	No	Never	Rarely	Sometimes	Often	Never	Consultant's or specialist decision	Yes	Yes	No	Yes	Yes	No		......
	Yes	48 to 72 hours	10	5	Yes	2	Yes	Sometimes	Often	Often	Often	Rarely	Brain death signs (despite present heartbeat or pulse)	Yes	Yes	No	No	Yes	No		A protocol regarding "CPR termination and initiation in specific cases" is needed
	No	6 to 8 hours	5	5	No	0	No	Sometimes	Often	Rarely	Often	Never	Disappearnace of heartbeat and/or pulse	Yes	Yes	No	Yes	Yes	No		We need supportive equipment like mechanical ventilation
	No	30 minutes to 1 hour	1	0	No	0	No	Rarely	Never	Rarely	Rarely	Rarely	Pupil size and reaction (despite present heartbeat or pulse)	Yes	Yes	No	Yes	No	Yes		If there is no ventilator in hospital or near place ithink cpr is of no benifits .
	No	26 to 28 hours	12	2	No	2	No	Sometimes	Often	Sometimes	Sometimes	Never	Disappearnace of heartbeat and/or pulse	Yes	Yes	No	Yes	Yes	No		Prolonged bag and mask ventilation after successful cpr due to lack of ventilation and proper post resuscitation care, patient arrested again and cpr conducted again but unfortunately we lost the patient. In our practice we conduct cpr properly in order to save the patient which if started early (cpr), the patient is lucky but then we are stuck in searching icu bed for the patient and MV in order…
	No	2 to 3 hours	3	3	No	0	No	Rarely	Sometimes	Often	Often	Rarely	Brain death signs (despite present heartbeat or pulse)	Yes	Yes	Yes	Yes	Yes	No		لايوجد
	No	16 to 18 hours	5	5	Yes	5	Yes		Never		Never		Disappearnace of heartbeat and/or pulse	Yes	Yes	Yes	No	Yes	No		وجود العنايات المكثفه بصورة اكبر مهمه لتخفيف العب علي الاطباء
	No	12 to 14 hours	6	4	No	2	No	Rarely	Often	Rarely		Never	Consultant's or specialist decision	Yes	Yes	No	Yes	Yes	No		We strongly need clear protocols for aCPR and prolonged CPR
	No	12 to 14 hours	10	5	No	4	No	Never	Sometimes	Often	Sometimes	Rarely	Disappearnace of heartbeat and/or pulse	Yes	Yes	Yes	No	No	Yes
	No	8 to 10 hours	4	2	Yes	2	Yes				Never		Brain death signs (despite present heartbeat or pulse)	Yes	Yes	Yes	Yes	Yes	Yes	No availabe facility in our hospital	Lack of respiratory supprt facilites main issue must be encounred
	No	30 minutes to 1 hour	1	0	No	0		Sometimes	Often	Often	Often	Rarely	Disappearnace of heartbeat and/or pulse	Yes	Yes	Yes	Yes	Yes	No		I have nothing to say
	No	8 to 10 hours	3	3	No	2	No		Rarely	Rarely	Rarely		Brain death signs (despite present heartbeat or pulse)	Yes	Yes	No	No	No	No		اتمني انو يكون في بروتوكول وااااضح في موضوع الإنعاش المطول
	Yes	2 to 3 hours	5	1	No	0	No	Often	Often	Often	Often	Often	Consultant's or specialist decision	No	No	No	No	No	No
	Yes	6 to 8 hours	2	2	No	0	No	Sometimes	Rarely	Sometimes	Often	Rarely	Pupil size and reaction (despite present heartbeat or pulse)	Yes	Yes	No	Yes	No	No		The best outcomes of CPR depends almost always on the early intervention, the right decision and clear protocol
	Yes	12 to 14 hours	5	1	No	1	No	Rarely	Sometimes	Sometimes	Sometimes	Never	Disappearnace of heartbeat and/or pulse	Yes	No	No	Yes	Yes	No		وضع بروتوكولا ت واضحة هو الحل
	No	30 minutes to 1 hour	20	0	No	0	No	Sometimes	Often	Often	Often	Sometimes	Brain death signs (despite present heartbeat or pulse)	Yes	Yes	No	Yes	No	No		PICU unit at any hospital
	No	30 minutes to 1 hour	1	0	No	0	No	Rarely	Never	Never	Never	Rarely	Pupil size and reaction (despite present heartbeat or pulse)	No	Yes	Yes	Yes	No	Yes		Proper CPR is Team work
	No	20 to 22 hours	0	0	No	0	No	Often	Often	Often	Often	Never	Duration of the CPR effort without return of spontatnious breathing	Yes	Yes	No	No	Yes	No		Need more clear protocol
	No	2 to 3 hours	2	1	No	0	No	Rarely	Sometimes	Sometimes	Often	Never	Consultant's or specialist decision	No	Yes	No	Yes	Yes	No		More training needed to evaluate brain stem death signs
	Yes	2 to 3 hours	2	0	No	0	No	Rarely	Sometimes	Sometimes	Often	Rarely	Disappearnace of heartbeat and/or pulse	Yes	Yes	Yes	No	No	No		ضروره بروتوكول واضح للحالات
	No	8 to 10 hours	1	1	No	1	No	Sometimes	Sometimes	Often	Often	Rarely	Disappearnace of heartbeat and/or pulse	Yes	Yes	Yes	Yes	No	No		Mechanical ventilator must be in any hospital
	No	16 to 18 hours	4	2	No	1	No	Never	Sometimes	Rarely	Often	Never	Disappearnace of heartbeat and/or pulse	Yes	Yes	Yes	Yes	No	No		Some pediatric patient with respiratory arrest and preserved pulse can retent respiration if do good face and mask ventilation for long time
	No	22 to 24 hours	20	3	No	3	No	Never	Often	Often	Often	Never	Brain death signs (despite present heartbeat or pulse)	Yes	Yes	No	Yes	No	No		Poor outcome.
	Yes	6 to 8 hours	5	1	No	0	No	Never	Often	Often	Never	Never	Duration of the CPR effort without return of spontatnious breathing	Yes	Yes	Yes	Yes	Yes	Yes	Lack of availbale ecg monitor	To share a protocol that suit every si
